# Supplementary material for: A Post-Processing Algorithm for miRNA Microarray Data
Source: Int J Mol Sci. 2020 Feb 12;21(4):1228. doi: 10.3390/ijms21041228 (PMC7072892; doi:10.3390/ijms21041228)
Supplement: Supplementary file 1 [file ijms-21-01228-s001.zip]

Archive with 2 entries (2 files):
- s1.pdf
- s2.html
